# Supplementary material for: The Ubiquity of Cross-Domain Thinking in the Early Phase of the Creative Process
Source: Front Psychol. 2019 Jun 19;10:1426. doi: 10.3389/fpsyg.2019.01426 (PMC6594204; doi:10.3389/fpsyg.2019.01426)
Supplement: Supplementary file 2 [file Table_1.xlsx]

## Sheet: Sheet1
Creative Influences Study
Below are several examples to give you an idea of what to look for/consider when determining the domain of influence, and a model for recording your own work. Please work through the surveys provided, giving your answers on Sheet 2 of this Excel document. You do not need to repeat the entire response the participant gave, but please give the minimum details necessary to identify the influence. No…
Examples of Responses to Question 9: Example 1:	Creative Influence	Domain of Influence
(a) My painting of mountains painted in 2016 was inspired by going memories of going telemark skiing at a glacier in revelstoke. (b) My linocut of a girl was inspired by a drawing I saw online and the music that I was listening to at the time. (c) My charcoal drawing of two people reunited with each other was inspired by a song by the band Kodaline and one of my recent experiences.	skiing at a glacier	C - Unrelated to painting
	online drawing	WB -Broad category of visual art
	music	C -Unrelated to linocut
	a song	C -Unrelated to drawing
	recent experiences	C -Unrelated to drawing
Example 2:
My first unnamed guitar melody that I came up with was inspired by listening to the Barenaked Ladies and Green Day. My cardboard chair I created for a first year engineering project was inspired by a rocking chair at my grandparents' cabin in Invermere.	music (Barenaked Ladies/Green Day)	WN -Music inspiring a melody
	rocking chair	WB -Within because a chair inspired a chair, but broad because it did not inspire another traditional chair- there must have been some other element to suggest cardboard
Example 3:
Response to Question 9: My brother, who plays guitar, inspires me. (In this example, the output is not indicated, so read question 7: Writing songs on guitar)	brother	WB -Within broad, because it is not just the brother mentioned, but his musical ability, which inspires song writing.
Example 4:
The design for my new kitchen was inspired by images I saw on Pinterest.	Pinterest	WN - We make the assumption that the images they looked at were of interior design, therefore WN
Example 5:
The coreography for my dance was inspired by the lyrics of the song, and by the routines of other dancers.	song lyrics	C -Music is a different domain than dance
	other dance routines	WN -Dance routine inspiring a dance routine
Example 6:
I am inspired by nature. People also inspire me. (Note: remember to see what the creative output is - however, nature and people will almost always be a Cross Domain influence)	nature	C -Nature is not created by man, therefore is a cross domain influence
	people	C -Because people is used as a broad term, not a specific activity of persons related to a creative act, this is a cross domain influence
Example 7:
My research paper was inspired by clay deposits in BC.	clay deposits	U -This could be seen as related to research if the student gave attention to it because of other research they were aware of. However, clay deposits are very different from research papers. In this instance, because we do not know more detail of where the influence came, a U is appropriate.
Example 8:
A) My job at a winery over the summer was inspired by my thirst for knowledge in the field of biochemistry. B) My want to further my career in biochemistry was inspired by my love for learning how the world works, from a fundamental level.	thirst for knowledge and love for learning how the world works	Do not include - These would both be excluded because "thirst for knowledge" and "love for learning" are motivations for activities, rather than stimuli that influenced a creative idea. The word "want" also indicates motivation rather than influence.

## Sheet: Sheet2
Creative Influences Study
Participant	Creative Influence	Domain of Influence (C/U/WN/WB)	Notes/Comments (if necessary)*please highlight any influence you add to the list
1	dark lighting
	chai tea
	marijuana
2	struggles
3	future
	world
4	people
5	skiing
	online drawing
	music
	song
	personal experience
6	hip hop
7	music
	rocking chair
8	father
	mother
	relationship
9	functionality
	work environment
	pictures (of other furniture)
	minimalism
10	other music
11	nature
	spirituality
	spirituality
12	travelling
13	travel BC
	fishing culture
	ferry
	biology lecture
14	personal experience
15	camping trips
	interest in cutting glass
	surfboards
16	nature
	environment
	experiences
	friendship
17	topographic maps
	drilling rigs
18	sister
	Bon Iver's music
19	girl's cancer diagnosis
	passing of Michael Jackson
	PTSD of soldiers
20	mom's love of owls
21	movies
	media
22	how-to-videos
	pinterest
23	celebration of recovery from injury
24	matching current finishes
25	television
	media
	Dad
26	nuance of time
	experiences (relationship)
27	struggles of university/life decisions
	flowers
28	safari tours
	imagination
29	beach in Mexico
	mum
	flower
	sister
30	emotions
	emotions
	emotions
	childhood
	thoughts and opinions
	good day
	feeling trapped
	song lyrics
	beats
	feeling of song
	characters
	feeling of becoming someone else
31	anniversary of Grandma's passing
	flowers
	country song
32	other people's work
33	the universe
	personal events
	colours
	sleep/dream
	music
	genius
34	colour
	nature
35	music video
	guitar approach
	unappealing parts of computer tech
	real world interactions
	studied carelessness
	natural processes
	guy I know
	experiences in Kelwona
	friends
	lifestyle
	a girl
	curse word
	Kings of Leon
	night out
	a girl
36	watching broadway
37	music
	photography
38	people
39	sister
	Manga
40	movies
	music
	birds humming
	looking at stars
41	father's diabetes
42	christian foundation
	family member's substance abuse
	nature
	emotional experiences
	events/highschool
	mom
	sister
	family
	mom
	nature
43	other artists
44	old jazz
45	feelings
46	stress
	thinking/day dreaming
	images online
47	novels/others work
	walk
	movie
48	simple things in life
	natural human condition
49	environment inspiring feelings
50	photography
	scenery
	other's work
	emotions from certain photos
51	music
	students
	true life stories
	emotions
52	cherry blossoms
	abstract ideas
	midnight scenery
53	classmates
	nature lifting angry mood
	travel/road trip
54	scenery
	seasons
55	dad building/renovating houses
	different buildings
	picture of house online post
	things that frustrate me
	morning routine
56	nature
	past experiences
	emotions
57	Marlon Brando
	love for horses
	cinematography
58	house of mirrors
	world around me
	people
	nature
	emotions
59	friend's breakup
	covering another song
	movie
60	working at a medical clinic
	working with customer service
	being role model for sister
61	soccer coaches' brain tumor
	man at hospital
	brothers trouble with girlfriend
62	catalogues
	youtube channels
	backdrops
63	frustration with inability to draw faces
64	parents divorce
	romantic relationships
	family member's cancer diagnosis
	important life moments
	random things
	mood
65	want to climb mountains
	mother
66	historical events
	emotions
	how people overcome struggles
67	future
	nature
	heartbreak
	people
	the ocean
68	real life experiences
	daydreaming thoughts
	other artists styles
	feelings about friend
69	music
	film
	ancient European art
70	song "Straight White Male"
	dehumanization of the people
	living on my own for the first time
71	mother
	grandmother
	Ukranian songs
72	day to day experiences
73	breakup
74	grey colours of rainy sky
	colour of ocean
	breakup with ex boyfriend
	people who left my life
	all the love stories I've ever read
75	listening to song
76	nature
	family
77	other photographers
	colour
	flowers
	detail
	song
	abstract ideas
	feeling
	what you are listening to
78	immediate sensation
	significant experience
	significant others
79	professors
	scientists
	physical world around us
80	family vacation
	driving to Nelson
	psychoactive substances
81	guitar teacher
	father
82	nature
	memories
83	composers
	feelings
84	nature
	lines and waves
	movements of the terrain
	mountains
85	nature
	artificial elements of life
86	car on TV show
	fathers' car
	video game car
	computer game
87	art teacher
	road trip
	school fight
	wildflowers
	nature
	people
88	opinion about hometown
89	other images
90	ocean
	pop music
91	artifical juxtaposed with the natural
	situations
	things out of place
92	episode of CSI
	imagination
	idea of trip to Hawaii
	characters/fanfictions
93	things that I like
94	realistic models
	landscapes
95	sitting by cabin near lake
96	youtube videos
	instagram influencers
	beauty gurus
	people accross campus
	friends
97	my culture
	fashion week
	modern hijabi fashion
98	childhood dream
	nature
99	instagram/pinterest recipes
100	photograph
	nature
	experience
	photographs of dancers
	gender expression
	aesthetic of Hindu gods
101	mother
102	scenery photos
	pictures online
	imagination
103	breakup
104	travel/vacation
105	travelling through Eurpoe
	father teaching me guitar
106	piano teacher
107	mother
	elephant
108	daily experiences
	people
	recreational activities
	University courses
109	mom
	collaboration stage between a girl group and a guy group
110	music
	shapes
	characters/people
	movement
	amount of dancers
	colours
	props
	storyline
	personal situations
	nature
111	natural environment
112	depression
	feelings
	romantic relationships
	friendship conflict
	music
	random insight
	personal experience
113	books of animal analogy
	shows and movies
	video games and toys
114	family
	friends
	piano
115	other novels
	Othello Tunnels
116	aunt (graphic designer)
	Pixar animations
117	nature
	sounds
	music
	reading
	movies
118	previous products
	pinterest
	others products
	random assignment
	people around me
	environment
	trends/what others do
119	mountains and lakes
120	favorite DJ
	friend's uncle's experience
121	nature
122	feelings
	relationship with girl
	friend's experience
	break up
	Stefan Zweig's autobiography
123	nature
124	nature
	contrast of norms
125	dance teachers
126	nature
	etheral images
	people
127	nature
128	personal experience
129	friends
	family
	art class
130	music
131	music
	dance
	performers
	others routines
	other gymnastics disciplines
	other coaches
	the athelete
132	research about indigeneity
	own language
	university vs. real life (frustration)
133	cousin's schizophrenia diagnosis
	movie/book of a story
134	other songs
	other drawings
135	people at workplace
	being mentally isolated
136	desperation of needing God
137	emotions
	people watching
	personal adventures
138	painting
	trash
139	older players
	NBA
	other coaches
140	dreams and aspirations
141	band rehearsal
	trip to mexico
	loss of Grandparents
	memories of lost loved ones
142	pinterest
143	nature
	symmetry in nature
	people
	friends
144	solitude
	art teacher
	high school drama room
	script
145	situations growing up
	family
	travelling
146	grandma
	cooking shows
147	experiences
	limitations of this world
148	dad's designs
	home improvement shows
	nature
	ideas of my dream home
149	song lyrics
	observation of people
	dance coreography
	study of anatomy
150	shapes
	sounds
	feelings
	cartoon
	girlfriends face when they said goodbye
	experience of driving father to suicide watch
151	music
152	news
	Christmas story
	moving to Kelowna
	learning about myself
153	cartoons
	movie
	book
	art techniques/dif. art teachers
	growing up
154	celebrate a friend
155	relationship with mother
	photos
	paintings
	travelling
	a dream
	video documentaries
	feelings
156	frustration
	feelings for a new boyfriend
	betrayal (breakup)
	loneliness
157	weather
	environment
	emotion/mood
	people nearby/alone
158	theme from a movie
159	nature
	feelings
	other people
160	interest in outer space
	science fiction
	other research
	travelling BC
	deposits
161	dreams
	free writing
	conversations
162	social media
	other digital work (posters)
	Korean pop artists
	other digital artists(tumbler users)
163	boyfriend's love for anime
	love for sailing
164	other music
	sounds
	watching dance videos
164	feelings
	desire to utilize a specific technical aspect
165	close friend
	every day events
	past experiences
	conversations about what to do with only a day to live
166	blissful feeling when hiking
	nature
	DSLR HD cameras
167	feeling of euphoria/timelessness
	feelings for long distance relationship
	high school friends
	internal struggles
	fear of being alone
168	grammys
169	tusnami relief
170	piano teacher's music
171	high school experience
	romantic influence
	feeling far from reality
	suster's experiences with trauma
	relationship with sister
172	works of other writers
	life experiences
173	surrounding environment/fellow students
174	attempt to stay happy/content/peaceful
	life attitude
175	watching Kurt Cobain/Nirvana on TV
176	old routines
	olympic routines
177	growing up travelling
	book of Kells
	music
	feelings
	mother's passion for art
	mother's paintings
178	tigers
	dad's obsession with waves
	mom's love for mixed media
179	depressed mood
180	nature
	human's being a part of something bigger
181	connecting with childhood friends
182	great grandmother's performance
183	magic system
184	scientists in textbooks
	family
	friends
	my teachers
185	younger sisters development
	peers and colleagues behaviours
	my own thoughts
186	shapes
	my emotions
187	northern lights
	wanting to show emotions
188	friends music
	radio
189	other people
	other sketches
190	childhood
	family dynamics
191	students/student life
	music
	similar games at pub
	saw little pumpkins
	flamenco dancers
	picture/favorite colour
192	emotions
	ideas
	movie w/ favorite actor
193	colours
	nature
	shapes
	other's designs
194	felt desired by a man
	excitement about travelling
	sad/separated from husband
195	clients residence
	elements of ofther's work
	environment
	scenery techniques
	personal preference/ style
196	didn't like an arrangement of a song
	make up chords and the way they fit
	play songs by ear
197	moving away
	friends
	family
	living in BC/wanting to remember moment
198	mom's voice
	friend who danced
	coach was an olympian
199	youtube videos & images (makeup)
	tough times
	crush
	show appreciation for boyfriend
200	nature
	people(friends/family)
	objects (loved/important)
201	animals seen on social media
	facial expressions felt the most that day
202	desire to travel to France
	Christmas
203	sights
	sounds
	youtube videos/livestreams
	concerts
	attending all night raves
	listening to new songs
204	artwork
	hikes/nature
	feelings
205	conversation about mental illness
	going against the system
	nature
206	everyday life/activities
	took photos of flowers
	searched online for images
	mom's photos of flowers
207	nature
	interest in botany
	nature
	pictures of models on internet
208	family/behaviour
	gardening
	son
209	news
210	other artists
	fantasy novels
	Game of Thrones
	travel videos
211	exploring w/ own combinations of notes
212	challenge
	personal connection
	wedding cake
	bakeries
	TV/social media
213	songs
214	images on the internet
	"day of death" skull imagery
	anime characters
215	youtube personalities
	song lyrics
	art about youtube personalities
	boyfriends stay at hospital
	another students story
216	dancers from Royal Opera house
	music
217	inspirational art and sayings
	pinterest/Instagram
	great aunt's crafting
	leftover bits and bobs
218	touring the city on a bus
219	objects
220	materials
221	recycled paper
222	vacation photo
	emotional experience
223	music
224	music
	yoga
	nature
225	travelling
	travel photographs
	work of others
226	social media celebrities
	professional athletes
	founders of tech companies
227	room or building
	cars
228	recent experiences
	cultural background contrasted w/ Western society
	growing up with immigrant parents
	struggles of being a woman
229	pinterest/Instagram
230	songs
	challenge
231	watching basketball highlights
232	sad things
	person named Amanda who writes poetry
	heat
233	drawing class at UBCO
	real life people
234	light
	sounds
	emotions
	awareness of surroundings
	hum of fridge
235	family is artsy
	mystery of the galaxy
	silhouettes
	helping dad
236	daughters
	nature: trees, flowers, bugs
237	random events when looking through a microscope at cells
238	best friends passing
239	outfits of characters on TV shows
	vibrant images
240	unfortunate events
	emotions
	overthinking
	breakup
241	dreams
	friend's dreams
	little brothers picture books
	boring class
242	saw 75yr old who is unable to make new memories
243	environment
	people
	TV/movies
	music
	technology
	education
	language
244	teacher
	jazz & blues music
	current mood
	Korean students
	Korean culture
	videos of chefs
245	article on the death penalty
	family
246	instagram
	Uncle
	Tony Hawk
	Art highschool
247	pictures from magazine
	horse/ child relationship
248	father's death
	love of country
	Aunt & Grandma's cancer diagnoses
249	Agatha Christie novel
	movie soundtrack
	Song
	Alma Latina
250	other dancers
	makeup artists
	pinterest(gardening)
	pinterest(decorating)
251	friends
252	teammates
	feelings about graduating from high school
	express feelings about a relationship
253	story of Hansel & Gretel
	movie
	climate change
254	picture online
	self-doubt
	depression
	lack of ability to express feelings
	movie character (Elsa)
255	colour
	texture
	emotion
	events
256	Yoko Ono's Wish Tree
	son's death from fentanyl
	realizing the excessive amounts of clothing some have
	overflowing garbages at Tim Hortons
257	cousin
	video of drawing on youtube
258	husband
	grandma
	children
	breast milk ring
259	family
	relationship situation
	teachers/partners
	personal interests
	personal experiences
260	magic
	mystical everyday landscapes
	texture
	femininity
	bees and the cosmos
	patterns
	colour
261	mongolian culture and religion
